# Supplementary material for: Bisulfite‐free PCDHGB7 methylation in urine enables early noninvasive detection of urothelial carcinoma
Source: Bioeng Transl Med. 2025 Feb 26;10(4):e70004. doi: 10.1002/btm2.70004 (PMC12284432; doi:10.1002/btm2.70004)
Supplement: Supplementary file 1 — Table S1. Detailed methylation level of PCDHGB7 in TCGA data sets. Table S2. Detailed methylation level of PCDHGB7 in GEO data sets. Table S3. Criteria used for interpretation of urine cytology. Table S4. PCR efficiency and coefficient of correlation for singleplex or multiplex MSRE‐qPCR with human cell line T24 DNA. Table S5. Clinical characteristics of the training and validation set. Table S6. The performance of PCDHGB7 in diverse UC subgroups. Table S7. MSRE‐qPCR primers/probes for targets. [file BTM2-10-e70004-s001.xlsx]

## Sheet: Table of Contents
Table of Contents
Table S1. Detailed methylation level of PCDHGB7 in TCGA datasets
Table S2. Detailed methylation level of PCDHGB7 in GEO datasets
Table S3. Criteria used for interpretation of urine cytology
Table S4. PCR efficiency and coefficient of correlation for singleplex or multiplex MSRE-qPCR with human cell line T24 DNA.
Table S5. Clinical characteristics of the training and validation set
Table S6. The performance of PCDHGB7 in diverse UC subgroups
Table S7. MSRE-qPCR primers/probes for targets.

## Sheet: Table S1
Supplementary Table S1. Detailed methylation level of PCDHGB7 in TCGA datasets
Sample ID	Sample type	Days_to_death	Days_to_last_followup	Days_to_new_tumor_event_after_initial_treatment	Gender	Pathologic_stage	Vital_status	Days_to_birth	Methylation Level (%)
TCGA-BL-A13J-11	Normal	81			MALE	Stage IV	DECEASED	-23927	10.075
TCGA-BT-A20J-11	Normal	579		254	MALE	Stage II	DECEASED	-27646	14.2617
TCGA-BT-A20N-11	Normal	795			MALE	Stage III	DECEASED	-26456	13.1933
TCGA-BT-A20P-11	Normal	544			FEMALE	Stage III	DECEASED	-29634	13.3767
TCGA-BT-A20R-11	Normal	154			FEMALE	Stage IV	DECEASED	-28987	8.53333
TCGA-BT-A20U-11	Normal	263			FEMALE	Stage III	DECEASED	-25761	38.6683
TCGA-BT-A20V-11	Normal	154			FEMALE	Stage IV	DECEASED	-21551	12.4067
TCGA-BT-A20W-11	Normal	254			MALE	Stage II	DECEASED	-26078	26.2967
TCGA-BT-A20X-11	Normal	251			MALE	Stage IV	DECEASED	-20519	11.0233
TCGA-BT-A2LA-11	Normal		522		MALE	Stage III	LIVING	-20032	17.5183
TCGA-CU-A0YN-11	Normal	393			MALE	Stage III	DECEASED	-21927	9.795
TCGA-CU-A0YR-11	Normal		219	219	MALE	Stage IV	LIVING	-30674	11.365
TCGA-GC-A3BM-11	Normal	651	88		MALE	Stage II	DECEASED	-25609	18.4483
TCGA-GC-A3WC-11	Normal		540		FEMALE	Stage III	LIVING	-29295	13.455
TCGA-GC-A6I3-11	Normal		423		FEMALE	Stage IV	LIVING	-32873	21.65
TCGA-GD-A2C5-11	Normal		235		FEMALE	Stage IV	LIVING	-19498	22.7917
TCGA-GD-A3OP-11	Normal		64		FEMALE	Stage IV	LIVING	-30956	16.4083
TCGA-GD-A3OQ-11	Normal		95		MALE	Stage IV	LIVING	-17682	11.52
TCGA-K4-A3WV-11	Normal		646		FEMALE	Stage II	LIVING	-28444	13.1483
TCGA-K4-A54R-11	Normal		842		MALE	Stage II	LIVING	-21601	11.2783
TCGA-K4-A5RI-11	Normal	356	239	236	FEMALE	Stage III	DECEASED	-24614	18.5433
TCGA-2F-A9KO-01	Cancer		678	651	MALE	Stage IV	LIVING	-23323	37.2483
TCGA-2F-A9KP-01	Cancer	364			MALE	Stage IV	DECEASED	-24428	55.7333
TCGA-2F-A9KQ-01	Cancer		2787		MALE	Stage III	LIVING	-25259	73.245
TCGA-2F-A9KR-01	Cancer		3148	3086	FEMALE	Stage III	LIVING	-21848	80.0333
TCGA-2F-A9KT-01	Cancer		3215		MALE	Stage II	LIVING	-30520	33.5717
TCGA-2F-A9KW-01	Cancer	254	147	85	FEMALE	Stage III	DECEASED	-24703	50.8617
TCGA-4Z-AA7M-01	Cancer		405		MALE	Stage III	LIVING	-23817	39.6333
TCGA-4Z-AA7N-01	Cancer	1367	655		MALE	Stage III	DECEASED	-24090	13.0567
TCGA-4Z-AA7O-01	Cancer		399		MALE	Stage II	LIVING	-23645	58.1067
TCGA-4Z-AA7Q-01	Cancer	510			MALE	Stage III	DECEASED	-28981	29.9983
TCGA-4Z-AA7R-01	Cancer	522	493		MALE	Stage IV	DECEASED	-26781	83.46
TCGA-4Z-AA7S-01	Cancer	1064			MALE	Stage III	DECEASED	-24111	80.4533
TCGA-4Z-AA7W-01	Cancer		840		MALE	Stage II	LIVING	-20424	36.7567
TCGA-4Z-AA7Y-01	Cancer		1494		MALE	Stage II	LIVING	-22056	66.0233
TCGA-4Z-AA80-01	Cancer	19			MALE	Stage II	DECEASED	-26873	28.2033
TCGA-4Z-AA81-01	Cancer	1270	710		MALE	Stage II	DECEASED	-29457	56.6367
TCGA-4Z-AA82-01	Cancer	1556	1538		MALE	Stage IV	DECEASED	-21893	60.855
TCGA-4Z-AA83-01	Cancer		1943		MALE	Stage II	LIVING	-19280	63.055
TCGA-4Z-AA84-01	Cancer								40.8417
TCGA-4Z-AA86-01	Cancer	311	270		MALE	Stage IV	DECEASED	-24465	36.6033
TCGA-4Z-AA87-01	Cancer		1454	221	MALE	Stage III	LIVING	-26430	61.5883
TCGA-4Z-AA89-01	Cancer		902	885	MALE	Stage IV	LIVING	-22271	69.47
TCGA-5N-A9KI-01	Cancer								44.2567
TCGA-5N-A9KM-01	Cancer								53.2683
TCGA-BL-A0C8-01	Cancer		876	630	MALE	Stage I	LIVING	-26819	40.0078
TCGA-BL-A13I-01	Cancer	223			FEMALE	Stage III	DECEASED	-20885	22.5783
TCGA-BL-A13J-01	Cancer	81			MALE	Stage IV	DECEASED	-23927	45.6928
TCGA-BL-A3JM-01	Cancer	205		111	MALE	Stage III	DECEASED	-23000	59.0867
TCGA-BL-A5ZZ-01	Cancer		377	242	FEMALE	Stage III	LIVING	-29247	56.2633
TCGA-BT-A0S7-01	Cancer	200			MALE	Stage III	DECEASED	-27533	30.7283
TCGA-BT-A0YX-01	Cancer	400	363	326	FEMALE	Stage III	DECEASED	-25570	39.7
TCGA-BT-A20J-01	Cancer	579		254	MALE	Stage II	DECEASED	-27646	49.3983
TCGA-BT-A20N-01	Cancer	795			MALE	Stage III	DECEASED	-26456	62.0567
TCGA-BT-A20O-01	Cancer	370		315	MALE	Stage III	DECEASED	-27534	27.195
TCGA-BT-A20P-01	Cancer	544			FEMALE	Stage III	DECEASED	-29634	76.05
TCGA-BT-A20Q-01	Cancer	593			MALE	Stage IV	DECEASED	-26778	46.3183
TCGA-BT-A20R-01	Cancer	154			FEMALE	Stage IV	DECEASED	-28987	48.525
TCGA-BT-A20T-01	Cancer	453			MALE	Stage IV	DECEASED	-23220	65.605
TCGA-BT-A20U-01	Cancer	263			FEMALE	Stage III	DECEASED	-25761	44.8833
TCGA-BT-A20V-01	Cancer	154			FEMALE	Stage IV	DECEASED	-21551	45.8333
TCGA-BT-A20W-01	Cancer	254			MALE	Stage II	DECEASED	-26078	53.5017
TCGA-BT-A20X-01	Cancer	251			MALE	Stage IV	DECEASED	-20519	40.7133
TCGA-BT-A2LA-01	Cancer		522		MALE	Stage III	LIVING	-20032	76.39
TCGA-BT-A2LB-01	Cancer	492	170		FEMALE	Stage III	DECEASED	-26846	51.7667
TCGA-BT-A2LD-01	Cancer	623	111	555	FEMALE	Stage IV	DECEASED	-28673	15.9983
TCGA-BT-A3PH-01	Cancer	142			MALE	Stage IV	DECEASED	-28030	38.175
TCGA-BT-A3PJ-01	Cancer		390		MALE	Stage III	LIVING	-27821	53.425
TCGA-BT-A3PK-01	Cancer	303	63		MALE	Stage II	DECEASED	-29314	37.0617
TCGA-BT-A42B-01	Cancer	534	469		MALE	Stage IV	DECEASED	-21788	67.0317
TCGA-BT-A42C-01	Cancer		873		MALE	Stage II	LIVING	-23584	53.62
TCGA-BT-A42E-01	Cancer		738		MALE	Stage III	LIVING	-27045	31.8933
TCGA-BT-A42F-01	Cancer		864		MALE	Stage IV	LIVING	-23713	22.14
TCGA-C4-A0EZ-01	Cancer	273			FEMALE	Stage IV	DECEASED	-25202	79.71
TCGA-C4-A0F0-01	Cancer		59		MALE	Stage II	LIVING	-22068	56.9217
TCGA-C4-A0F1-01	Cancer		89		MALE	Stage III	LIVING	-26178	19.705
TCGA-C4-A0F6-01	Cancer		700		FEMALE	Stage III	LIVING	-29951	41.5583
TCGA-C4-A0F7-01	Cancer	62			MALE	Stage IV	DECEASED	-28428	16.3117
TCGA-CF-A1HR-01	Cancer		14		MALE		LIVING	-22777	43.6617
TCGA-CF-A1HS-01	Cancer		13		FEMALE		LIVING	-27565	53.635
TCGA-CF-A27C-01	Cancer		21		MALE		LIVING	-19270	44.5433
TCGA-CF-A3MF-01	Cancer				MALE	Stage III	LIVING	-12557	35.8333
TCGA-CF-A3MG-01	Cancer				MALE	Stage II	LIVING	-17600	79.0033
TCGA-CF-A3MH-01	Cancer				MALE	Stage II	LIVING	-27458	68.0883
TCGA-CF-A3MI-01	Cancer				MALE	Stage II	LIVING	-22716	40.5017
TCGA-CF-A47S-01	Cancer		333		MALE	Stage II	LIVING	-15225	20.05
TCGA-CF-A47T-01	Cancer		205	139	FEMALE	Stage II	LIVING	-21347	58.745
TCGA-CF-A47V-01	Cancer		379		MALE	Stage II	LIVING	-19265	67.9017
TCGA-CF-A47W-01	Cancer		368		MALE	Stage II	LIVING	-15497	25.0117
TCGA-CF-A47X-01	Cancer		384		MALE	Stage II	LIVING	-22200	50.8967
TCGA-CF-A47Y-01	Cancer		373		MALE	Stage II	LIVING	-20432	25.67
TCGA-CF-A5U8-01	Cancer		399		MALE	Stage II	LIVING	-21734	23.7417
TCGA-CF-A5UA-01	Cancer		365		MALE	Stage II	LIVING	-24625	78.01
TCGA-CF-A7I0-01	Cancer		368		MALE	Stage II	LIVING	-20059	36.1383
TCGA-CF-A8HX-01	Cancer		345		FEMALE	Stage II	LIVING	-20259	49.215
TCGA-CF-A8HY-01	Cancer		345		MALE	Stage II	LIVING	-21636	27.7833
TCGA-CF-A9FF-01	Cancer		361		MALE	Stage II	LIVING	-19195	42.5817
TCGA-CF-A9FH-01	Cancer		-64		MALE	Stage II	LIVING	-31236	59.1017
TCGA-CF-A9FL-01	Cancer								55.3667
TCGA-CF-A9FM-01	Cancer								16.8133
TCGA-CU-A0YN-01	Cancer	393			MALE	Stage III	DECEASED	-21927	45
TCGA-CU-A0YO-01	Cancer	149			MALE	Stage IV	DECEASED	-30817	42.3067
TCGA-CU-A0YR-01	Cancer		219	219	MALE	Stage IV	LIVING	-30674	54.4033
TCGA-CU-A3KJ-01	Cancer		166		MALE	Stage III	LIVING	-27692	62.9683
TCGA-CU-A3QU-01	Cancer		158		MALE	Stage IV	LIVING	-21233	52.585
TCGA-CU-A3YL-01	Cancer		496	370	MALE	Stage III	LIVING	-24524	71.4333
TCGA-CU-A5W6-01	Cancer	56			MALE	Stage III	DECEASED	-25706	40.7833
TCGA-CU-A72E-01	Cancer	413	284	364	MALE	Stage IV	DECEASED	-27963	25.0933
TCGA-DK-A1A3-01	Cancer		77		MALE	Stage IV	LIVING	-22235	36.6933
TCGA-DK-A1A5-01	Cancer	65			MALE	Stage II	DECEASED	-29111	47.28
TCGA-DK-A1A6-01	Cancer		2020		MALE	Stage IV	LIVING	-19554	68.85
TCGA-DK-A1A7-01	Cancer		560	112	FEMALE	Stage IV	LIVING	-24499	35.945
TCGA-DK-A1AA-01	Cancer		578		MALE	Stage III	LIVING	-21093	34.3333
TCGA-DK-A1AB-01	Cancer	508	271	364	FEMALE	Stage IV	DECEASED	-27126	24.54
TCGA-DK-A1AC-01	Cancer		3981		MALE	Stage III	LIVING	-26307	35.5767
TCGA-DK-A1AD-01	Cancer		3420		MALE	Stage IV	LIVING	-25317	33.2633
TCGA-DK-A1AE-01	Cancer		491	211	MALE	Stage III	LIVING	-30707	64.305
TCGA-DK-A1AF-01	Cancer		536	283	FEMALE	Stage IV	LIVING	-30914	20.6083
TCGA-DK-A1AG-01	Cancer		475		MALE	Stage III	LIVING	-24095	43.5917
TCGA-DK-A2HX-01	Cancer		55		FEMALE	Stage IV	LIVING	-29332	47.4583
TCGA-DK-A2I1-01	Cancer		322		FEMALE	Stage II	LIVING	-26726	45.5617
TCGA-DK-A2I2-01	Cancer	237		163	FEMALE	Stage IV	DECEASED	-23116	37.945
TCGA-DK-A2I4-01	Cancer		3767		MALE	Stage III	LIVING	-29037	36.04
TCGA-DK-A2I6-01	Cancer		2656		MALE	Stage IV	LIVING	-29789	36.9033
TCGA-DK-A3IK-01	Cancer		67		MALE	Stage IV	LIVING	-32076	57.7
TCGA-DK-A3IL-01	Cancer	413	121		FEMALE	Stage IV	DECEASED	-29047	71.1783
TCGA-DK-A3IM-01	Cancer		238	201	MALE	Stage III	LIVING	-28106	77.8867
TCGA-DK-A3IN-01	Cancer	250			MALE	Stage III	DECEASED	-26562	22.58
TCGA-DK-A3IQ-01	Cancer	539	319	250	MALE	Stage III	DECEASED	-27194	32.985
TCGA-DK-A3IS-01	Cancer		1529		MALE	Stage II	LIVING	-25098	43.0883
TCGA-DK-A3IT-01	Cancer		459		MALE	Stage III	LIVING	-22786	33.9067
TCGA-DK-A3IU-01	Cancer		609	462	MALE	Stage II	LIVING	-21369	39.8267
TCGA-DK-A3IV-01	Cancer	294		212	MALE	Stage II	DECEASED	-22237	54.9917
TCGA-DK-A3WW-01	Cancer		497		MALE	Stage III	LIVING	-20909	17.1867
TCGA-DK-A3WX-01	Cancer	321		244	FEMALE	Stage III	DECEASED	-24553	28.4583
TCGA-DK-A3WY-01	Cancer		4283		FEMALE	Stage III	LIVING	-24536	12.9883
TCGA-DK-A3X1-01	Cancer		1460		FEMALE	Stage III	LIVING	-28757	39.96
TCGA-DK-A3X2-01	Cancer	547		533	MALE	Stage IV	DECEASED	-31160	84.14
TCGA-DK-A6AV-01	Cancer		1952		FEMALE	Stage II	LIVING	-30089	62.8483
TCGA-DK-A6AW-01	Cancer		1264		MALE	Stage II	LIVING	-25644	38.7467
TCGA-DK-A6B0-01	Cancer		2330		MALE	Stage II	LIVING	-22439	31.0267
TCGA-DK-A6B1-01	Cancer		2049		MALE	Stage II	LIVING	-24607	20.235
TCGA-DK-A6B2-01	Cancer		477	268	MALE	Stage IV	LIVING	-25625	64.7
TCGA-DK-A6B5-01	Cancer		1249		MALE	Stage IV	LIVING	-16453	62.5533
TCGA-DK-A6B6-01	Cancer		933		MALE	Stage II	LIVING	-21007	65.5933
TCGA-DK-AA6L-01	Cancer	1163			MALE		DECEASED	-17635	54.71
TCGA-DK-AA6M-01	Cancer								54.0633
TCGA-DK-AA6P-01	Cancer								81.6483
TCGA-DK-AA6Q-01	Cancer	413			FEMALE	Stage IV	DECEASED	-22314	58.18
TCGA-DK-AA6R-01	Cancer								56.935
TCGA-DK-AA6S-01	Cancer		5050	2202	MALE	Stage III	LIVING	-22027	53.9917
TCGA-DK-AA6T-01	Cancer		376		FEMALE	Stage IV	LIVING	-23198	5.25167
TCGA-DK-AA6U-01	Cancer		319		MALE	Stage I	LIVING	-23611	26.715
TCGA-DK-AA6W-01	Cancer		263		MALE	Stage II	LIVING	-28853	56.2917
TCGA-DK-AA6X-01	Cancer		229		MALE	Stage II	LIVING	-23208	20.0267
TCGA-DK-AA71-01	Cancer								77.63
TCGA-DK-AA74-01	Cancer		1323		MALE	Stage III	LIVING	-27730	22.0717
TCGA-DK-AA75-01	Cancer								33.0267
TCGA-DK-AA76-01	Cancer		366		FEMALE	Stage II	LIVING	-23542	65.8217
TCGA-DK-AA77-01	Cancer								57.6883
TCGA-E5-A2PC-01	Cancer		1326		FEMALE	Stage IV	LIVING	-22308	13.5
TCGA-E5-A4TZ-01	Cancer	467			MALE	Stage IV	DECEASED	-23566	67.12
TCGA-E5-A4U1-01	Cancer		1181	992	MALE	Stage II	LIVING	-26305	60.0883
TCGA-E7-A3X6-01	Cancer		407	369	MALE	Stage II	LIVING	-25584	52.8267
TCGA-E7-A3Y1-01	Cancer		3		MALE	Stage II	LIVING	-20917	51.545
TCGA-E7-A4IJ-01	Cancer		15		MALE	Stage II	LIVING	-20723	50.2933
TCGA-E7-A4XJ-01	Cancer	68	16		MALE	Stage II	DECEASED	-24279	52.9067
TCGA-E7-A519-01	Cancer		508		MALE	Stage II	LIVING	-26427	48.4467
TCGA-E7-A541-01	Cancer		529		MALE	Stage II	LIVING	-24206	47.735
TCGA-E7-A5KE-01	Cancer		17		FEMALE	Stage II	LIVING	-28714	55.5367
TCGA-E7-A5KF-01	Cancer		20		MALE	Stage II	LIVING	-24528	56.655
TCGA-E7-A677-01	Cancer		443		MALE	Stage II	LIVING	-29613	64.4783
TCGA-E7-A678-01	Cancer		425		MALE	Stage III	LIVING	-20169	48.4433
TCGA-E7-A6MD-01	Cancer								39.79
TCGA-E7-A6ME-01	Cancer		395		MALE	Stage II	LIVING	-27670	70.71
TCGA-E7-A6MF-01	Cancer		436		MALE	Stage II	LIVING	-13867	11.5383
TCGA-E7-A7DU-01	Cancer								39.5567
TCGA-E7-A7DV-01	Cancer		37		MALE	Stage IV	LIVING	-16145	34.5867
TCGA-E7-A7PW-01	Cancer		416	174	MALE	Stage III	LIVING	-23057	80.745
TCGA-E7-A7XN-01	Cancer		428	190	MALE	Stage III	LIVING	-24466	30.1417
TCGA-E7-A85H-01	Cancer		394		MALE	Stage III	LIVING	-23497	76.955
TCGA-E7-A8O7-01	Cancer		466		MALE	Stage II	LIVING	-19063	34.0833
TCGA-E7-A8O8-01	Cancer								73.5617
TCGA-E7-A97P-01	Cancer	437	13		MALE	Stage II	DECEASED	-26956	46.4433
TCGA-E7-A97Q-01	Cancer		82		FEMALE	Stage IV	LIVING	-22249	31.8367
TCGA-FD-A3B3-01	Cancer		392		FEMALE	Stage III	LIVING	-27068	19.7433
TCGA-FD-A3B4-01	Cancer		477	359	FEMALE	Stage III	LIVING	-20379	59.9267
TCGA-FD-A3B5-01	Cancer	272			MALE	Stage IV	DECEASED	-31442	32.78
TCGA-FD-A3B6-01	Cancer		209		MALE	Stage II	LIVING	-27541	41.1267
TCGA-FD-A3B7-01	Cancer	122			MALE	Stage III	DECEASED	-24245	28.925
TCGA-FD-A3B8-01	Cancer		378		MALE	Stage II	LIVING	-20555	16.4817
TCGA-FD-A3N5-01	Cancer		363	346	MALE	Stage II	LIVING	-25342	68.7933
TCGA-FD-A3N6-01	Cancer		483		FEMALE	Stage II	LIVING	-15758	38.9533
TCGA-FD-A3NA-01	Cancer		1338	1338	MALE	Stage II	LIVING	-21936	44.1133
TCGA-FD-A3SJ-01	Cancer	739		281	MALE	Stage IV	DECEASED	-21615	54.2367
TCGA-FD-A3SL-01	Cancer		683	260	MALE	Stage IV	LIVING	-22020	59.5817
TCGA-FD-A3SM-01	Cancer	547	186	144	MALE	Stage IV	DECEASED	-25852	23.0417
TCGA-FD-A3SN-01	Cancer		390	110	MALE	Stage III	LIVING	-29169	59.2983
TCGA-FD-A3SO-01	Cancer	168		143	MALE	Stage IV	DECEASED	-25147	59.3967
TCGA-FD-A3SP-01	Cancer		401		MALE	Stage III	LIVING	-22005	20.9917
TCGA-FD-A3SQ-01	Cancer	1423		991	MALE	Stage IV	DECEASED	-22687	48
TCGA-FD-A3SR-01	Cancer	602		372	MALE	Stage IV	DECEASED	-24979	63.07
TCGA-FD-A3SS-01	Cancer	391	60	220	MALE	Stage IV	DECEASED	-24408	7.86667
TCGA-FD-A43N-01	Cancer		699		MALE	Stage III	LIVING	-27833	56.78
TCGA-FD-A43P-01	Cancer		454		MALE	Stage II	LIVING	-27201	61.895
TCGA-FD-A43S-01	Cancer		455		FEMALE	Stage III	LIVING	-25993	14.9267
TCGA-FD-A43U-01	Cancer		454	497	MALE	Stage IV	LIVING	-25841	35.0717
TCGA-FD-A43X-01	Cancer		110		MALE	Stage II	LIVING	-30764	57.05
TCGA-FD-A43Y-01	Cancer		369		MALE	Stage III	LIVING	-23889	39.7117
TCGA-FD-A5BR-01	Cancer		656		MALE	Stage II	LIVING	-20964	46.4717
TCGA-FD-A5BS-01	Cancer		1261		MALE	Stage III	LIVING	-24963	22.0417
TCGA-FD-A5BT-01	Cancer	335			MALE	Stage III	DECEASED	-30686	29.0433
TCGA-FD-A5BU-01	Cancer		476		FEMALE	Stage II	LIVING	-27882	33.81
TCGA-FD-A5BV-01	Cancer	163			FEMALE	Stage III	DECEASED	-17501	5.84167
TCGA-FD-A5BX-01	Cancer	173			MALE	Stage IV	DECEASED	-30276	43.6583
TCGA-FD-A5BY-01	Cancer		251		FEMALE	Stage III	LIVING	-23080	64.24
TCGA-FD-A5BZ-01	Cancer	835			FEMALE	Stage IV	DECEASED	-28451	42.4867
TCGA-FD-A5C0-01	Cancer		407	426	MALE	Stage IV	LIVING	-22500	47.1
TCGA-FD-A5C1-01	Cancer		1603		FEMALE	Stage III	LIVING	-22505	38.7067
TCGA-FD-A62N-01	Cancer		82		MALE	Stage III	LIVING	-25297	11.0417
TCGA-FD-A62O-01	Cancer	216	147		MALE	Stage IV	DECEASED	-27310	77.7
TCGA-FD-A62P-01	Cancer	191			MALE	Stage II	DECEASED	-27843	36.9383
TCGA-FD-A62S-01	Cancer		368	306	FEMALE	Stage III	LIVING	-22000	48.3517
TCGA-FD-A6TA-01	Cancer		1912		MALE	Stage IV	LIVING	-21196	37.6083
TCGA-FD-A6TB-01	Cancer		572		MALE	Stage III	LIVING	-30185	31.3333
TCGA-FD-A6TC-01	Cancer		187		FEMALE	Stage III	LIVING	-28963	46.3333
TCGA-FD-A6TD-01	Cancer	386	204		MALE	Stage III	DECEASED	-28328	34.375
TCGA-FD-A6TE-01	Cancer		376	321	MALE	Stage IV	LIVING	-19874	67.5617
TCGA-FD-A6TF-01	Cancer	69	63		FEMALE	Stage IV	DECEASED	-29317	38.3367
TCGA-FD-A6TG-01	Cancer	93	81		MALE	Stage IV	DECEASED	-26893	32.4133
TCGA-FD-A6TH-01	Cancer	131	67	126	MALE	Stage IV	DECEASED	-23236	15.4283
TCGA-FD-A6TI-01	Cancer	294	122		MALE	Stage IV	DECEASED	-26874	66.1133
TCGA-FD-A6TK-01	Cancer		330		MALE	Stage III	LIVING	-21942	22.5017
TCGA-FJ-A3Z7-01	Cancer		945		MALE	Stage IV	LIVING	-28052	43.0717
TCGA-FJ-A3Z9-01	Cancer		217		MALE	Stage I	LIVING	-26515	73.11
TCGA-FJ-A3ZE-01	Cancer	324	106	152	MALE	Stage IV	DECEASED	-23866	91.36
TCGA-FJ-A3ZF-01	Cancer		524		MALE	Stage III	LIVING	-26825	71.9033
TCGA-FJ-A871-01	Cancer	272		106	MALE	Stage III	DECEASED	-18051	66.8733
TCGA-FT-A3EE-01	Cancer	99			FEMALE	Stage III	DECEASED	-29293	29.705
TCGA-FT-A61P-01	Cancer		197		MALE	Stage IV	LIVING	-28082	52.325
TCGA-G2-A2EC-01	Cancer	696	679	679	FEMALE	Stage II	DECEASED	-21215	40.955
TCGA-G2-A2EF-01	Cancer		1884		MALE	Stage II	LIVING	-18467	23.8233
TCGA-G2-A2EJ-01	Cancer		931	910	FEMALE	Stage II	LIVING	-20649	28.57
TCGA-G2-A2EK-01	Cancer		485	485	MALE	Stage II	LIVING	-20995	30.41
TCGA-G2-A2EL-01	Cancer	819		105	MALE	Stage II	DECEASED	-28370	15.44
TCGA-G2-A2EO-01	Cancer		1072		MALE	Stage III	LIVING	-25440	49.7017
TCGA-G2-A2ES-01	Cancer	1004	525	897	MALE	Stage II	DECEASED	-31293	47.5533
TCGA-G2-A3IB-01	Cancer	220	214		MALE	Stage II	DECEASED	-24149	22.6533
TCGA-G2-A3IE-01	Cancer	612			MALE	Stage II	DECEASED	-18983	44.5333
TCGA-G2-A3VY-01	Cancer		536		MALE	Stage II	LIVING	-24112	82.5783
TCGA-G2-AA3B-01	Cancer		2008		FEMALE	Stage II	LIVING	-27646	49.7983
TCGA-G2-AA3C-01	Cancer	211			MALE	Stage IV	DECEASED	-24267	25.7417
TCGA-G2-AA3D-01	Cancer		1960		MALE	Stage IV	LIVING	-22205	37.4467
TCGA-G2-AA3F-01	Cancer		592		MALE	Stage IV	LIVING	-28457	67.6917
TCGA-GC-A3BM-01	Cancer	651	88		MALE	Stage II	DECEASED	-25609	77.7017
TCGA-GC-A3I6-01	Cancer		68		MALE	Stage III	LIVING	-16504	55.25
TCGA-GC-A3OO-01	Cancer		481		MALE	Stage II	LIVING	-29065	30.8567
TCGA-GC-A3RB-01	Cancer		137		MALE	Stage III	LIVING	-20021	47.6083
TCGA-GC-A3RC-01	Cancer		484		MALE	Stage II	LIVING	-21668	49.67
TCGA-GC-A3RD-01	Cancer		428		FEMALE	Stage III	LIVING	-30529	34.7133
TCGA-GC-A3WC-01	Cancer		540		FEMALE	Stage III	LIVING	-29295	19.0567
TCGA-GC-A3YS-01	Cancer		758		MALE	Stage IV	LIVING	-22515	62.7
TCGA-GC-A4ZW-01	Cancer		15		MALE	Stage III	LIVING	-25964	79.9117
TCGA-GC-A6I1-01	Cancer	272	81		FEMALE	Stage II	DECEASED	-32873	44.6717
TCGA-GC-A6I3-01	Cancer		423		FEMALE	Stage IV	LIVING	-32873	41.7367
TCGA-GD-A2C5-01	Cancer		235		FEMALE	Stage IV	LIVING	-19498	44.6433
TCGA-GD-A3OP-01	Cancer		64		FEMALE	Stage IV	LIVING	-30956	37.8867
TCGA-GD-A3OQ-01	Cancer		95		MALE	Stage IV	LIVING	-17682	68.3183
TCGA-GD-A3OS-01	Cancer		638	223	FEMALE	Stage II	LIVING	-19776	29.7717
TCGA-GD-A6C6-01	Cancer		67		MALE	Stage III	LIVING	-23631	59.4467
TCGA-GD-A76B-01	Cancer		224		FEMALE	Stage II	LIVING	-31571	34.2117
TCGA-GU-A42P-01	Cancer	332	195		MALE	Stage IV	DECEASED	-26546	57.825
TCGA-GU-A42Q-01	Cancer	344	231		MALE	Stage III	DECEASED	-24534	29.0833
TCGA-GU-A42R-01	Cancer		344	91	MALE	Stage IV	LIVING	-25134	72.5017
TCGA-GU-A762-01	Cancer	232	62		MALE	Stage IV	DECEASED	-31812	23.7283
TCGA-GU-A763-01	Cancer		824		MALE	Stage III	LIVING	-26527	34.6333
TCGA-GU-A764-01	Cancer		610		MALE	Stage II	LIVING	-24343	28.9583
TCGA-GU-A766-01	Cancer		171		MALE	Stage II	LIVING	-22774	36.295
TCGA-GU-A767-01	Cancer	144			MALE	Stage IV	DECEASED	-29739	44.285
TCGA-GU-AATO-01	Cancer	324			MALE	Stage IV	DECEASED	-27684	46.5317
TCGA-GU-AATP-01	Cancer		612		MALE	Stage IV	LIVING	-27049	47.0883
TCGA-GU-AATQ-01	Cancer	213			MALE	Stage III	DECEASED	-25185	41.6317
TCGA-GV-A3JV-01	Cancer	434	134	134	MALE	Stage IV	DECEASED	-24243	69.9867
TCGA-GV-A3JW-01	Cancer		649	271	MALE	Stage II	LIVING	-27091	45.7117
TCGA-GV-A3JX-01	Cancer		581		MALE	Stage III	LIVING	-21888	80.605
TCGA-GV-A3JZ-01	Cancer		603		MALE	Stage IV	LIVING	-20420	49.1733
TCGA-GV-A3QF-01	Cancer	617	232		MALE	Stage IV	DECEASED	-28890	65
TCGA-GV-A3QG-01	Cancer				MALE	Stage IV	DECEASED	-23847	31.2633
TCGA-GV-A3QH-01	Cancer	258	237	125	MALE	Stage II	DECEASED	-24681	31.7033
TCGA-GV-A3QI-01	Cancer		322		MALE	Stage III	LIVING	-17383	83.1267
TCGA-GV-A3QK-01	Cancer		832		FEMALE	Stage IV	LIVING	-20802	54.095
TCGA-GV-A40E-01	Cancer	261	195	219	MALE	Stage II	DECEASED	-27569	55.6117
TCGA-GV-A40G-01	Cancer		428		MALE	Stage II	LIVING	-28204	40.945
TCGA-GV-A6ZA-01	Cancer		691		MALE	Stage II	LIVING	-19871	56.1483
TCGA-H4-A2HO-01	Cancer		46		MALE	Stage III	LIVING	-19630	39.405
TCGA-H4-A2HQ-01	Cancer		590	318	FEMALE	Stage IV	LIVING	-23538	59.3033
TCGA-HQ-A2OE-01	Cancer		1174		MALE		LIVING		67.7617
TCGA-HQ-A2OF-01	Cancer		93		FEMALE	Stage III	LIVING	-19016	89.7217
TCGA-HQ-A5ND-01	Cancer	274			MALE	Stage IV	DECEASED	-28555	63.3067
TCGA-HQ-A5NE-01	Cancer		250		MALE	Stage III	LIVING	-20647	36.23
TCGA-K4-A3WS-01	Cancer		761		MALE	Stage III	LIVING	-24124	48.18
TCGA-K4-A3WU-01	Cancer		105		MALE	Stage III	LIVING	-32134	31.8483
TCGA-K4-A3WV-01	Cancer		646		FEMALE	Stage II	LIVING	-28444	11.195
TCGA-K4-A4AB-01	Cancer		84		MALE	Stage III	LIVING	-27922	40.5617
TCGA-K4-A4AC-01	Cancer	278	197	170	MALE	Stage II	DECEASED	-30655	42.395
TCGA-K4-A54R-01	Cancer		842		MALE	Stage II	LIVING	-21601	49.6483
TCGA-K4-A5RH-01	Cancer		276	207	MALE	Stage III	LIVING	-25305	57.17
TCGA-K4-A5RI-01	Cancer	356	239	236	FEMALE	Stage III	DECEASED	-24614	68.02
TCGA-K4-A5RJ-01	Cancer		53		MALE	Stage II	LIVING	-27518	24.2583
TCGA-K4-A6FZ-01	Cancer		55		FEMALE	Stage III	LIVING	-27686	45.0333
TCGA-K4-A6MB-01	Cancer		469		MALE	Stage IV	LIVING	-23664	26.6817
TCGA-K4-A83P-01	Cancer		194		MALE	Stage IV	LIVING	-28463	23.0133
TCGA-K4-AAQO-01	Cancer								39.0117
TCGA-KQ-A41N-01	Cancer								31.69
TCGA-KQ-A41O-01	Cancer								55.3683
TCGA-KQ-A41P-01	Cancer								24.9783
TCGA-KQ-A41Q-01	Cancer								37.99
TCGA-KQ-A41R-01	Cancer								74.5817
TCGA-KQ-A41S-01	Cancer								54.59
TCGA-LC-A66R-01	Cancer		466		MALE	Stage IV	LIVING	-28793	55.1633
TCGA-LT-A5Z6-01	Cancer		474		MALE	Stage II	LIVING	-20746	70.75
TCGA-LT-A8JT-01	Cancer		641		FEMALE	Stage II	LIVING	-25498	62.38
TCGA-MV-A51V-01	Cancer		410		MALE	Stage III	LIVING	-27430	78.2933
TCGA-PQ-A6FI-01	Cancer		372		MALE	Stage II	LIVING	-25672	69.4233
TCGA-PQ-A6FN-01	Cancer		507		FEMALE	Stage III	LIVING	-28546	36.295
TCGA-R3-A69X-01	Cancer		433		MALE	Stage III	LIVING	-25576	23.2283
TCGA-S5-A6DX-01	Cancer	56			MALE	Stage IV	DECEASED	-30594	56.8667
TCGA-S5-AA26-01	Cancer		114		MALE	Stage III	LIVING	-16972	47.195
TCGA-SY-A9G0-01	Cancer		378		MALE	Stage IV	LIVING	-30205	31.975
TCGA-SY-A9G5-01	Cancer		960		MALE	Stage III	LIVING	-24260	47.395
TCGA-UY-A78K-01	Cancer	536			MALE	Stage IV	DECEASED	-22020	23.4567
TCGA-UY-A78L-01	Cancer		1127		MALE	Stage IV	LIVING	-22717	52.42
TCGA-UY-A78M-01	Cancer	690			FEMALE	Stage IV	DECEASED	-29706	46.8683
TCGA-UY-A78N-01	Cancer	2641		2472	MALE	Stage IV	DECEASED	-29132	71.3567
TCGA-UY-A78O-01	Cancer		2312		FEMALE	Stage II	LIVING	-27234	65.1683
TCGA-UY-A78P-01	Cancer		2062		FEMALE	Stage II	LIVING	-28719	22.6067
TCGA-UY-A8OB-01	Cancer	2000			MALE	Stage IV	DECEASED	-23360	73.79
TCGA-UY-A8OC-01	Cancer		109		MALE	Stage IV	LIVING	-32918	55.6117
TCGA-UY-A8OD-01	Cancer		3432		FEMALE	Stage II	LIVING	-24588	36.955
TCGA-UY-A9PA-01	Cancer		1072		MALE	Stage III	LIVING	-17520	24.9633
TCGA-UY-A9PB-01	Cancer		899		MALE	Stage III	LIVING	-17885	32.0567
TCGA-UY-A9PD-01	Cancer		294		MALE	Stage III	LIVING	-29565	36.7983
TCGA-UY-A9PE-01	Cancer		138		MALE	Stage IV	LIVING	-31755	44.1983
TCGA-UY-A9PF-01	Cancer	50			MALE	Stage IV	DECEASED	-28470	25.6133
TCGA-UY-A9PH-01	Cancer								34.0033
TCGA-XF-A8HB-01	Cancer		1370		FEMALE	Stage II	LIVING	-18544	81.89
TCGA-XF-A8HC-01	Cancer	200			MALE	Stage IV	DECEASED	-28996	86.355
TCGA-XF-A8HD-01	Cancer		2964		MALE	Stage III	LIVING	-28305	25.9067
TCGA-XF-A8HE-01	Cancer		3817		MALE	Stage III	LIVING	-17212	11.8883
TCGA-XF-A8HF-01	Cancer	2954	1709		MALE	Stage III	DECEASED	-29288	63.9067
TCGA-XF-A8HG-01	Cancer	467			MALE	Stage III	DECEASED	-25421	71.585
TCGA-XF-A8HH-01	Cancer	57			FEMALE	Stage IV	DECEASED	-22393	36.8833
TCGA-XF-A8HI-01	Cancer	544			FEMALE	Stage IV	DECEASED	-21059	48.4683
TCGA-XF-A9SG-01	Cancer		1479		MALE	Stage II	LIVING	-29825	31.9617
TCGA-XF-A9SH-01	Cancer	1971			FEMALE	Stage II	DECEASED	-24060	55.02
TCGA-XF-A9SI-01	Cancer		2423		FEMALE	Stage II	LIVING	-26719	22.7883
TCGA-XF-A9SJ-01	Cancer								40.2817
TCGA-XF-A9SK-01	Cancer								40.8467
TCGA-XF-A9SL-01	Cancer								17.82
TCGA-XF-A9SM-01	Cancer								12.8017
TCGA-XF-A9SP-01	Cancer								28.1583
TCGA-XF-A9ST-01	Cancer								82.15
TCGA-XF-A9SU-01	Cancer								33.42
TCGA-XF-A9SV-01	Cancer								44.615
TCGA-XF-A9SW-01	Cancer	362			MALE	Stage IV	DECEASED	-31049	28.7217
TCGA-XF-A9SX-01	Cancer	719			FEMALE	Stage IV	DECEASED	-23349	37.2183
TCGA-XF-A9SY-01	Cancer		640	168	FEMALE	Stage IV	LIVING	-22212	9.275
TCGA-XF-A9SZ-01	Cancer	859			MALE	Stage IV	DECEASED	-29100	32.7567
TCGA-XF-A9T0-01	Cancer		799		MALE	Stage III	LIVING	-25190	25.4133
TCGA-XF-A9T2-01	Cancer	575			MALE	Stage III	DECEASED	-19945	61.4033
TCGA-XF-A9T3-01	Cancer		68		FEMALE	Stage IV	LIVING	-25532	43.285
TCGA-XF-A9T4-01	Cancer	495			MALE	Stage IV	DECEASED	-17728	66.0717
TCGA-XF-A9T5-01	Cancer		2027	664	FEMALE	Stage IV	LIVING	-28578	34.7817
TCGA-XF-A9T6-01	Cancer		64		FEMALE	Stage III	LIVING	-32207	73.9717
TCGA-XF-A9T8-01	Cancer	418			MALE	Stage III	DECEASED	-23403	40.8917
TCGA-XF-AAME-01	Cancer	2828			FEMALE	Stage II	DECEASED	-23448	15.0533
TCGA-XF-AAMF-01	Cancer	329			MALE	Stage IV	DECEASED	-25023	54.6367
TCGA-XF-AAMG-01	Cancer								53.2433
TCGA-XF-AAMH-01	Cancer	344			MALE	Stage IV	DECEASED	-29547	77.7917
TCGA-XF-AAMJ-01	Cancer	1670			MALE	Stage III	DECEASED	-25838	22.33
TCGA-XF-AAML-01	Cancer	232			MALE	Stage II	DECEASED	-27422	64.5233
TCGA-XF-AAMQ-01	Cancer		2177		FEMALE	Stage II	LIVING	-21660	35.545
TCGA-XF-AAMR-01	Cancer		2790		MALE	Stage III	LIVING	-17670	26.1217
TCGA-XF-AAMT-01	Cancer	90			FEMALE	Stage IV	DECEASED	-27397	5.97667
TCGA-XF-AAMW-01	Cancer	253			FEMALE	Stage IV	DECEASED	-28903	48.44
TCGA-XF-AAMX-01	Cancer	206			FEMALE	Stage III	DECEASED	-31884	71
TCGA-XF-AAMY-01	Cancer		3011	637	MALE	Stage III	LIVING	-28509	61.32
TCGA-XF-AAMZ-01	Cancer	1348			FEMALE	Stage IV	DECEASED	-29667	46.235
TCGA-XF-AAN0-01	Cancer	1718			MALE	Stage IV	DECEASED	-24877	48.6583
TCGA-XF-AAN1-01	Cancer	941			FEMALE	Stage III	DECEASED	-27687	74.4233
TCGA-XF-AAN2-01	Cancer	1869			MALE	Stage II	DECEASED	-26720	40.3167
TCGA-XF-AAN3-01	Cancer		2625		MALE	Stage IV	LIVING	-27909	51.16
TCGA-XF-AAN4-01	Cancer	823			FEMALE	Stage III	DECEASED	-28302	15.055
TCGA-XF-AAN5-01	Cancer		2293		FEMALE	Stage III	LIVING	-22411	27.83
TCGA-XF-AAN7-01	Cancer	552			MALE	Stage IV	DECEASED	-21951	61.525
TCGA-XF-AAN8-01	Cancer	118			FEMALE	Stage III	DECEASED	-27309	7.74167
TCGA-YC-A89H-01	Cancer		573		FEMALE	Stage II	LIVING	-28741	27.9467
TCGA-YC-A8S6-01	Cancer		293		MALE	Stage II	LIVING	-26130	29.8433
TCGA-YC-A9TC-01	Cancer	20			MALE	Stage IV	DECEASED	-26283	18.9633
TCGA-YF-AA3L-01	Cancer		364		FEMALE	Stage II	LIVING	-17268	85.1017
TCGA-YF-AA3M-01	Cancer		415	381	MALE	Stage II	LIVING	-21097	71.2133
TCGA-ZF-A9R0-01	Cancer		567		MALE	Stage III	LIVING	-30222	50.2883
TCGA-ZF-A9R1-01	Cancer								44.915
TCGA-ZF-A9R2-01	Cancer								18.525
TCGA-ZF-A9R3-01	Cancer								38.5883
TCGA-ZF-A9R4-01	Cancer								85.395
TCGA-ZF-A9R5-01	Cancer		827		MALE	Stage III	LIVING	-21811	76.9283
TCGA-ZF-A9R7-01	Cancer								56.1
TCGA-ZF-A9R9-01	Cancer								6.075
TCGA-ZF-A9RC-01	Cancer		2268		MALE	Stage III	LIVING	-28275	24.7467
TCGA-ZF-A9RD-01	Cancer								16.8783
TCGA-ZF-A9RE-01	Cancer								36.325
TCGA-ZF-A9RF-01	Cancer		1604		MALE	Stage II	LIVING	-27281	21.6517
TCGA-ZF-A9RG-01	Cancer		1600		FEMALE	Stage III	LIVING	-25656	25.5033
TCGA-ZF-A9RL-01	Cancer								45.0733
TCGA-ZF-A9RM-01	Cancer		1455		MALE	Stage II	LIVING	-25642	71.4217
TCGA-ZF-A9RN-01	Cancer	615			FEMALE	Stage III	DECEASED	-24795	73.3317
TCGA-ZF-AA4N-01	Cancer								23.9217
TCGA-ZF-AA4R-01	Cancer								51.5933
TCGA-ZF-AA4T-01	Cancer	599			MALE	Stage IV	DECEASED	-23974	18.2783
TCGA-ZF-AA4U-01	Cancer								44.1967
TCGA-ZF-AA4V-01	Cancer								65.5517
TCGA-ZF-AA4W-01	Cancer								7.35
TCGA-ZF-AA4X-01	Cancer		1917		MALE	Stage II	LIVING	-20579	72.9783
TCGA-ZF-AA51-01	Cancer		1178		FEMALE	Stage II	LIVING	-25484	44.2633
TCGA-ZF-AA52-01	Cancer								31.6717
TCGA-ZF-AA53-01	Cancer								29.7183
TCGA-ZF-AA54-01	Cancer	590			MALE	Stage III	DECEASED	-26128	27.6167
TCGA-ZF-AA56-01	Cancer								31.7817
TCGA-ZF-AA58-01	Cancer								18.4483
TCGA-ZF-AA5H-01	Cancer								36.5733
TCGA-ZF-AA5N-01	Cancer								62.14
TCGA-ZF-AA5P-01	Cancer								16.275

## Sheet: Table S2
Supplementary Table S2. Detailed methylation level of PCDHGB7 in GEO datasets
		Sample ID	Methylation Level (%)
GSE71666	cancer	GSM1842628	58.745
		GSM1842629	71.72
		GSM1842630	22.85
		GSM1842631	29.58
		GSM1842632	46.02
		GSM1842633	76.125
		GSM1842634	55.18
		GSM1842635	75.24
		GSM1842636	20.1
		GSM1842637	46.36
		GSM1842638	17.325
		GSM1842639	32.935
		GSM1842640	36.935
		GSM1842641	24.335
		GSM1842642	51.865
		GSM1842643	52.345
		GSM1842644	39.43
		GSM1842645	14.06
		GSM1842646	66.005
		GSM1842647	19.85
		GSM1842648	15.765
		GSM1842649	55.14
		GSM1842650	61.635
		GSM1842651	46.03
		GSM1842652	44.225
		GSM1842653	21.87
		GSM1842654	80.89
		GSM1842655	52.01
		GSM1842656	64.795
		GSM1842657	15.7
		GSM1842658	50.06
		GSM1842659	56.96
		GSM1842660	62.98
		GSM1842661	52.6
		GSM1842662	17.29
		GSM1842663	50.575
		GSM1842664	53.245
		GSM1842665	55.42
		GSM1842666	51.265
		GSM1842667	45.535
		GSM1842668	65.61
		GSM1842669	32.685
		GSM1842670	51.93
		GSM1842671	43.48
		GSM1842672	46.665
		GSM1842673	10.915
GSE69463	cancer	GSM1701529	32.501
		GSM1701530	33.1853
		GSM1701531	32.1128
		GSM1701532	32.8642
		GSM1701533	68.5345
		GSM1701534	64.744
		GSM1701535	55.1671
		GSM1701536	56.0474
GSE37816	normal control	GSM928410	13.075
		GSM928411	13.92
		GSM928412	13.84
		GSM928413	8.35
		GSM928414	7.515
		GSM928415	14.315
	cancer	GSM928416	73.56
		GSM928417	42.53
		GSM928418	55.905
		GSM928419	52.955
		GSM928420	88.055
		GSM928421	58.81
		GSM928422	18.185
		GSM928423	49.41
		GSM928424	20.575
		GSM928425	28.71
		GSM928426	33.555
		GSM928427	47.245
		GSM928428	55.665
		GSM928429	64.01
		GSM928430	77.58
		GSM928431	45.14
		GSM928432	83.64
		GSM928433	66.96
GSE111933	normal control	U909N	13.1761
		U912N	20.746
		U913N	11.3509
		U915N	13.0274
		U916N	12.5819
		U917N	15.5936
		U918N	14.4844
		U920N	16.9405
		U921N1	14.8777
		U922N	13.9453
		U923N	14.9563
		U924N	11.8657
		U926N1	16.9869
		U927N1	18.81
		U004N	17.2974
		U017N	22.9154
		U033N	16.6218
		U008N	25.5803
		U013N	14.5742
		U026N	19.5148
		U031N	18.4483
		U040N	10.4709
		U047N	12.3793
		U050N	18.4365
		U057N	11.9302
		U007N	15.8001
		U023N	14.3233
		U024N	12.9658
		U028N	13.3695
		U048N	16.9688
		U060N	12.7493
		U073N	15.9823
		U074N	27.8818
		U091N	13.2797
		U061N	14.0308
		U064N	12.4181
		U087N	17.1085
		U088N	11.866
		U095N	13.5569
		U099N	12.6741
		U109N	11.1252
		U114N	13.0677
		U115N	19.8762
		U118N	18.1275
		U134N	9.7773
		U143N	17.6439
	cancer	U909T	42.8253
		U912T	60.2833
		U913T	37.0781
		U915T	51.5632
		U916T	60.4904
		U917T	51.5768
		U918T	11.7228
		U920T	72.2337
		U921T	51.5048
		U922T	20.4984
		U923T	61.789
		U924T	59.2731
		U926T	44.5758
		U927T	42.0151
		U004T	57.5418
		U017T	68.8793
		U033T	57.3134
		U008T	66.4208
		U013T	32.2424
		U026T	64.5529
		U031T	58.9341
		U040T	61.8497
		U047T	41.6623
		U050T	53.2157
		U057T	59.8144
		U007T	37.6123
		U023T1	65.7566
		U024T1	64.2208
		U028T	42.0068
		U048T	78.2656
		U060T	53.3659
		U073T	26.8367
		U074T	48.8486
		U091T	33.6908
		U061T	66.7071
		U064T	23.6002
		U087T	69.1547
		U088T	67.1779
		U095T	39.9189
		U099T	65.5168
		U109T	28.4592
		U114T	32.4039
		U115T	63.2106
		U118T	77.3556
		U134T	47.5119
		U143T	25.9014
GSE33510	normal control	GSM829061	7.71109
		GSM829081	1.72108
		GSM829130	7.91895
		GSM829134	3.86327
		GSM829158	7.16511
		GSM829164	8.38839
		GSM829179	5.03058
	cancer	GSM829057	53.2741
		GSM829058	17.2725
		GSM829059	67.3705
		GSM829060	44.6766
		GSM829062	25.4336
		GSM829063	30.168
		GSM829064	47.3605
		GSM829065	18.1858
		GSM829066	66.7135
		GSM829067	48.0296
		GSM829068	26.7518
		GSM829069	63.3105
		GSM829070	66.6623
		GSM829071	38.7856
		GSM829072	45.5909
		GSM829073	28.5072
		GSM829074	17.6542
		GSM829075	70.328
		GSM829076	37.4422
		GSM829077	64.7356
		GSM829078	41.0484
		GSM829079	36.0867
		GSM829080	27.177
		GSM829082	46.2275
		GSM829083	44.8908
		GSM829084	63.3245
		GSM829085	25.9744
		GSM829086	59.7419
		GSM829087	31.0181
		GSM829088	13.9423
		GSM829089	55.3397
		GSM829090	28.9215
		GSM829091	70.6558
		GSM829092	86.2732
		GSM829093	40.1096
		GSM829094	12.2276
		GSM829095	70.6275
		GSM829096	56.1919
		GSM829097	62.1098
		GSM829098	53.06
		GSM829099	27.4532
		GSM829100	26.7966
		GSM829101	48.8406
		GSM829102	28.2439
		GSM829103	17.5664
		GSM829104	40.8489
		GSM829105	16.5876
		GSM829106	40.3966
		GSM829107	75.1024
		GSM829108	51.8225
		GSM829109	59.4352
		GSM829110	26.8549
		GSM829111	47.23
		GSM829112	28.5081
		GSM829113	61.2788
		GSM829114	19.1507
		GSM829115	48.6621
		GSM829116	33.8971
		GSM829117	53.2232
		GSM829118	14.0359
		GSM829119	32.5645
		GSM829120	59.1845
		GSM829121	56.9088
		GSM829122	77.5884
		GSM829123	59.3887
		GSM829124	34.9201
		GSM829125	45.1563
		GSM829126	46.6173
		GSM829127	66.8784
		GSM829128	52.9858
		GSM829129	22.3198
		GSM829131	44.6781
		GSM829132	84.2534
		GSM829133	16.8502
		GSM829135	46.5619
		GSM829136	59.9558
		GSM829137	30.4754
		GSM829138	25.1262
		GSM829139	14.0032
		GSM829140	30.2092
		GSM829141	39.4087
		GSM829142	42.0354
		GSM829143	58.2684
		GSM829144	20.802
		GSM829145	9.56434
		GSM829146	88.7954
		GSM829147	28.7372
		GSM829148	38.3726
		GSM829149	34.57
		GSM829150	66.3494
		GSM829151	41.7238
		GSM829152	65.7448
		GSM829153	66.958
		GSM829154	18.9629
		GSM829155	63.3701
		GSM829156	30.2884
		GSM829157	46.9677
		GSM829159	41.4666
		GSM829160	32.9207
		GSM829161	65.8754
		GSM829162	14.7658
		GSM829163	18.17
		GSM829165	58.3033
		GSM829166	26.6714
		GSM829167	66.6776
		GSM829168	26.6148
		GSM829169	27.962
		GSM829170	28.8345
		GSM829171	40.7727
		GSM829172	48.497
		GSM829173	33.1167
		GSM829174	21.4713
		GSM829175	41.1354
		GSM829176	45.3185
		GSM829177	4.80514
		GSM829178	14.3739
		GSM829180	26.3639
		GSM829181	63.2366
		GSM829182	74.6262
		GSM829183	43.5361
		GSM829184	51.2603
		GSM829185	63.8154
		GSM829186	67.8602
		GSM829187	50.3491
		GSM829188	58.1794
		GSM829189	53.9073
		GSM829190	77.5658
		GSM829191	64.5455
		GSM829192	26.1897
		GSM829193	28.2676
		GSM829194	72.1638
		GSM829195	71.4911
		GSM829196	63.8937
		GSM829197	73.8085
		GSM829198	45.1556
		GSM829199	21.0731
		GSM829200	47.0646
		GSM829201	31.4536
		GSM829202	61.6577
		GSM829203	51.5398
		GSM829204	47.8233
		GSM829205	82.2747
		GSM829206	28.116
		GSM829207	52.2657
		GSM829208	21.1808
		GSM829209	50.1152
		GSM829210	57.2704
		GSM829211	73.5334
		GSM829212	68.3125

## Sheet: TableS3
	Supplementary Table S3. Criteria used for interpretation of urine cytology
	Diagnostic Classification	HG Malignancy Risk (%)	Brief Classification	Clinical Management Recommendations
	no adequate diagnosis possible	0~16	low risk	repeat cytology or cystoscopy
	negative for UC	8~24	low risk	follow-up
	atypical urothelial cells	24~53	low risk	ureteroscopy/cystoscopy, or adjunctive tests
	suspicious for HG UC	59~94	intermediate to high risk	ureteroscopy/cystoscopy with biopsy, or adjunctive tests
	HG/G3 UC	76~100	intermediate to high risk	ureteroscopy/cystoscopy with biopsy and staging
	UC, urothelial carcinoma; HG, high grade; G3, Grade 3

## Sheet: Table S4
	Supplementary Table S4. PCR efficiency and coefficient of correlation for singleplex or multiplex MSRE-qPCR with human cell line T24 DNA.
		PCR Efficiency		Coefficient of Determination (r2)
		Singleplex	Multiplex	Singleplex	Multiplex
	VIC-PCDHGB7	0.9008	0.9157	0.998	0.999
	CY5-GAPDHN	0.9136	0.9129	0.996	0.999

## Sheet: Table S5
	Supplementary Table S5. Clinical characteristics of the training and validation set
	Characteristics	Training set (n=549)	Validation set (n=275)
	Age (Range, median)	30~82, 67	22~79, 64
	Gender
	Male	412	201
	Female	137	74
	Clinical diagnoses (n, %)
	Benign urinary diseases	230, 41.9%	133, 48.4%
	Urothelial carcinomas	319, 58.1%	142, 51.6%
	PCDHGB7 evaluation (n, %)
	Negative	269, 49.0%	139, 50.5%
	Positive	280, 51.0%	136, 49.5%
	Benign urinary diseases
	Upper tract*	91	51
	Bladder**	118	61
	Other#	21	21
	Tumor origin
	Bladder	261	105
	Renal pelvis	27	14
	Ureter	31	23
	Tumor invasiveness
	NMIUC	200	86
	MIUC	97	48
	NA	22	8
	Tumor stage
	CIS	4	1
	Ta	97	18
	T1	60	46
	T2	52	22
	T3	28	10
	T4	18	8
	Unknown	60	37
	Tumor grade
	Low grade	90	29
	High grade	229	59
	Unknown	-	54
	Number of tumor foci
	Single	173	26
	Multiple	138	35
	Unknown	8	81
	Max diameter of tumor
	md < 1cm	37	8
	1cm <= md <= 3cm	161	38
	md > 3cm	100	16
	Unknown	21	80
	* renal cyst, nonfunctional kidney, hydronephrosis, renal tuberculosis, kidney stones, ureteral stenosis, ureteral stones, and ureteral infection ** urinary incontinence, cystitis glandularis, interstitial cystitis, and bladder stones # varicocele, prostatitis, benign prostatic hypertrophy, hypospadias NMIUC, non-muscle invasive urothelial carcinomas MIUC, muscle invasive urothelial carcinomas

## Sheet: Table S6
	Supplementary Table S6. The performance of PCDHGB7 in diverse UC subgroups
	Characteristics	PCDHGB7 evaluation
		Positive	Negative	All	Positive/All (95% CI)
	Tumor origin
	Renal pelvis	36	5	41	87.8% (73.8%～95.9%)
	Ureter	44	10	54	81.5% (68.6%～90.8%)
	Bladder	311	55	366	85.0% (80.9%～88.5%)
	Tumor invasiveness
	NMIUC	233	53	286	81.5% (76.5%～85.8%)
	MIUC	132	13	145	91.0% (85.2%～95.1%)
	Unknown	26	4	30	86.7% (69.3%～96.2%)
	Tumor stage
	CIS	5	0	5	100.0% (47.8%～100.0%)
	Ta	84	31	115	73.0% (64.0%～80.9%)
	T1	94	12	106	88.7% (81.1%～94.0%)
	T2	66	8	74	89.2% (79.8%～95.2%)
	T3	35	3	38	92.1% (78.6%～98.3%)
	T4	23	3	26	88.5% (69.9%～97.6%)
	Unknown	84	13	97	86.6% (78.2%～92.7%)
	Tumor grade
	Low grade	87	32	119	73.1% (64.2%～80.8%)
	High grade	256	32	288	88.9% (84.7%～92.3%)
	Unknown	48	6	54	88.9% (77.4%～95.8%)
	Number of tumor foci
	Single	160	39	199	80.4% (74.2%～85.7%)
	Multiple	153	20	173	88.4% (82.7%～92.8%)
	Unknown	78	11	89	87.6% (79.0%～93.7%)
	Max diameter of tumor
	md < 1cm	35	10	45	77.8% (62.9%～88.8%)
	1cm <= md <= 3cm	162	37	199	81.4% (75.3%～86.6%)
	md > 3cm	105	11	116	90.5% (83.7%～95.2%)
	Unknown	89	12	101	88.1% (80.2%～93.7%)
	NMIUC, non-muscle invasive urothelial carcinomas; MIUC, muscle invasive urothelial carcinomas

## Sheet: Table S7
	Supplementary Table S7. MSRE-qPCR primers/probes for targets.
	Target	Primer/Probe	Sequence
	PCDHGB7	Forward Primer	5'-TGTTCTACCCCACGCTGT-3'
		Reverse Primer	5'-CGCTGAAGTGCAGCTTCT-3'
		Probe	5'-VIC-ATCTAGGGCTTAGTGTCC-MGB-3'
	GAPDHN	Forward Primer	5'-TGTCTGCTTCTCTGCTGT-3'
		Reverse Primer	5'-CTCACCTGATGATCTTGA-3'
		Probe	5'-CY5-AGCCAAAAGGGTCATCAT-MGB-3'
	GAPDHQ	Forward Primer	5'-AGGAAATGAATGGGCAGC-3'
		Reverse Primer	5'-GAGAAATCGGGCCAGCTA-3'
		Probe	5'-ROX-AACCCTGCGCTCCTGCCT-MGB-3'
